# Supplementary material for: Dislocation Topological Evolution and Energy Analysis in Misfit Hardening of Spherical Precipitate by the Parametric Dislocation Dynamics Simulation
Source: Materials (Basel). 2021 Oct 25;14(21):6368. doi: 10.3390/ma14216368 (PMC8585278; doi:10.3390/ma14216368)
Supplement: Supplementary file 1 [file materials-14-06368-s001.zip]

Archive with 8 entries (7 files):
- materials-1393020-SI/
- materials-1393020-SI/-0.2.avi
- materials-1393020-SI/-0.6.avi
- materials-1393020-SI/-1.0.avi
- materials-1393020-SI/0.2.avi
- materials-1393020-SI/0.6.avi
- materials-1393020-SI/1.0.avi
- materials-1393020-SI/1.4.avi
